# Supplementary material for: Impact of Different Temperatures on Activity of the Pest Monolepta hieroglyphica Motschulsky (Coleoptera: Chrysomelidae)
Source: Insects. 2025 Feb 18;16(2):222. doi: 10.3390/insects16020222 (PMC11856831; doi:10.3390/insects16020222)
Supplement: Supplementary file 1 [file insects-16-00222-s001.zip]

Archive with 1 entries (1 files):
- insects-3427054-supplementary.docx
